# Supplementary material for: Genetic insights into the crude protein and fiber content of ramie leaves
Source: Front Plant Sci. 2022 Oct 4;13:969820. doi: 10.3389/fpls.2022.969820 (PMC9577236; doi:10.3389/fpls.2022.969820)
Supplement: Supplementary file 2 [file Data_Sheet_2.xlsx]

## Sheet: Table S2
Supplementary Table S2 Genes in QTL region of CF7
Gene ID	Scaffold	Position	Nr	Swissprot
whole_GLEAN_10015708	PHNS01007451.1	578867_581245	XP_015886242.1/2.5e-168/PREDICTED: flavonoid 3'-monooxygenase-like [Ziziphus jujuba]	sp|Q8LM92|C75B4_ORYSJ/5.5e-88/Flavonoid 3'-monooxygenase CYP75B4 OS=Oryza sativa subsp. japonica GN=CYP75B4 PE=2 SV=1
whole_GLEAN_10015736	PHNS01007451.1	775853_782095	XP_010098882.1/0.0e+00/hypothetical protein L484_012176 [Morus notabilis] >EXB76024.1 hypothetical protein L484_012176 [Morus notabilis]	sp|Q2XPU7|LUPS_RICCO/0.0e+00/Lupeol synthase OS=Ricinus communis PE=1 SV=1
whole_GLEAN_10015740	PHNS01007451.1	843845_845382	AIK35208.1/6.8e-17/SVP1 protein [Camellia sinensis]	sp|Q9FVC1|SVP_ARATH/2.1e-18/MADS-box protein SVP OS=Arabidopsis thaliana GN=SVP PE=1 SV=1
whole_GLEAN_10015749	PHNS01007451.1	958364_960818	XP_010087075.1/1.2e-193/Hydroxycinnamoyl-Coenzyme A shikimate/quinate hydroxycinnamoyltransferase [Morus notabilis] >EXB26130.1 Hydroxycinnamoyl-Coenzyme A shikimate/quinate hydroxycinnamoyltransferase [Morus notabilis]	sp|Q9FPQ6|GP1_CHLRE/1.2e-20/Vegetative cell wall protein gp1 OS=Chlamydomonas reinhardtii GN=GP1 PE=1 SV=1
whole_GLEAN_10015764	PHNS01007451.1	1102107_1102682	XP_022147894.1/1.5e-30/phospholipase A1-IIgamma-like [Momordica charantia]	sp|A2Y7R2|PLA7_ORYSI/8.9e-36/Phospholipase A1-II 7 OS=Oryza sativa subsp. indica GN=OsI_21081 PE=3 SV=1
whole_GLEAN_10016481	PHNS01007451.1	507033_511464	XP_012068138.1/1.5e-290/uncharacterized protein LOC105630790 [Jatropha curcas]	NA
whole_GLEAN_10016491	PHNS01007451.1	577171_577877	OMO81776.1/4.5e-28/hypothetical protein CCACVL1_12220 [Corchorus capsularis]	sp|Q9C9G6|AE7_ARATH/2.0e-20/Protein AE7 OS=Arabidopsis thaliana GN=AE7 PE=1 SV=2
whole_GLEAN_10016511	PHNS01007451.1	779751_784870	XP_010096928.1/9.7e-161/putative transcription factor KAN2 [Morus notabilis] >EXB66505.1 putative transcription factor KAN2 [Morus notabilis]	sp|Q9C616|KAN2_ARATH/1.1e-97/Probable transcription factor KAN2 OS=Arabidopsis thaliana GN=KAN2 PE=2 SV=1
whole_GLEAN_10016519	PHNS01007451.1	885123_886160	XP_010101925.1/6.8e-90/Sulfotransferase 16 [Morus notabilis] >EXB90562.1 Sulfotransferase 16 [Morus notabilis]	sp|Q9M1V1|SOT6_ARATH/7.4e-73/Cytosolic sulfotransferase 6 OS=Arabidopsis thaliana GN=SOT6 PE=2 SV=1
whole_GLEAN_10016521	PHNS01007451.1	899182_900219	XP_010101925.1/8.3e-88/Sulfotransferase 16 [Morus notabilis] >EXB90562.1 Sulfotransferase 16 [Morus notabilis]	sp|Q8L5A7|SOT15_ARATH/3.0e-74/Cytosolic sulfotransferase 15 OS=Arabidopsis thaliana GN=SOT15 PE=1 SV=1
whole_GLEAN_10015697	PHNS01007451.1	463404_464402	XP_021827376.1/1.2e-56/mitogen-activated protein kinase kinase kinase 17-like [Prunus avium]	sp|O80888|M3K17_ARATH/9.7e-38/Mitogen-activated protein kinase kinase kinase 17 OS=Arabidopsis thaliana GN=MAPKKK17 PE=1 SV=1
whole_GLEAN_10015698	PHNS01007451.1	466486_469340	XP_007215073.1/4.2e-41/reticulon-like protein B22 [Prunus persica] >XP_008228000.1 PREDICTED: reticulon-like protein B22 [Prunus mume] >XP_021805927.1 reticulon-like protein B22 [Prunus avium] >ONI15058.1 hypothetical protein PRUPE_3G023400 [Prunus persica]	sp|Q8GWH5|RTNLT_ARATH/3.7e-34/Reticulon-like protein B22 OS=Arabidopsis thaliana GN=RTNLB22 PE=2 SV=1
whole_GLEAN_10015699	PHNS01007451.1	479858_480274	XP_010088747.1/3.2e-38/hypothetical protein L484_001366 [Morus notabilis] >EXC36066.1 hypothetical protein L484_001366 [Morus notabilis]	sp|Q9FFW5|PERK8_ARATH/2.4e-06/Proline-rich receptor-like protein kinase PERK8 OS=Arabidopsis thaliana GN=PERK8 PE=1 SV=1
whole_GLEAN_10015700	PHNS01007451.1	482932_488734	XP_010088748.1/7.6e-168/hypothetical protein L484_001367 [Morus notabilis] >EXC36067.1 hypothetical protein L484_001367 [Morus notabilis]	NA
whole_GLEAN_10015701	PHNS01007451.1	508467_528552	XP_010088748.1/9.3e-47/hypothetical protein L484_001367 [Morus notabilis] >EXC36067.1 hypothetical protein L484_001367 [Morus notabilis]	NA
whole_GLEAN_10015702	PHNS01007451.1	529800_538403	XP_010088751.1/0.0e+00/hypothetical protein L484_001370 [Morus notabilis] >EXC36070.1 hypothetical protein L484_001370 [Morus notabilis]	sp|B6SFA4|MAA3_ARATH/1.7e-47/Probable helicase MAGATAMA 3 OS=Arabidopsis thaliana GN=MAA3 PE=2 SV=1
whole_GLEAN_10015703	PHNS01007451.1	546974_550590	XP_010088751.1/1.3e-311/hypothetical protein L484_001370 [Morus notabilis] >EXC36070.1 hypothetical protein L484_001370 [Morus notabilis]	sp|B6SFA4|MAA3_ARATH/2.8e-46/Probable helicase MAGATAMA 3 OS=Arabidopsis thaliana GN=MAA3 PE=2 SV=1
whole_GLEAN_10015704	PHNS01007451.1	556338_562650	CBI22565.3/1.8e-250/unnamed protein product, partial [Vitis vinifera]	sp|B6SFA4|MAA3_ARATH/2.0e-36/Probable helicase MAGATAMA 3 OS=Arabidopsis thaliana GN=MAA3 PE=2 SV=1
whole_GLEAN_10015705	PHNS01007451.1	568002_569033	XP_010112432.1/6.1e-75/Zinc finger CCCH domain-containing protein 17 [Morus notabilis] >EXC33619.1 Zinc finger CCCH domain-containing protein 17 [Morus notabilis]	sp|O80888|M3K17_ARATH/5.0e-37/Mitogen-activated protein kinase kinase kinase 17 OS=Arabidopsis thaliana GN=MAPKKK17 PE=1 SV=1
whole_GLEAN_10015706	PHNS01007451.1	571618_572574	XP_010112432.1/4.8e-74/Zinc finger CCCH domain-containing protein 17 [Morus notabilis] >EXC33619.1 Zinc finger CCCH domain-containing protein 17 [Morus notabilis]	sp|O80888|M3K17_ARATH/1.7e-36/Mitogen-activated protein kinase kinase kinase 17 OS=Arabidopsis thaliana GN=MAPKKK17 PE=1 SV=1
whole_GLEAN_10015707	PHNS01007451.1	577317_578444	XP_021827376.1/9.7e-82/mitogen-activated protein kinase kinase kinase 17-like [Prunus avium]	sp|O80888|M3K17_ARATH/1.0e-35/Mitogen-activated protein kinase kinase kinase 17 OS=Arabidopsis thaliana GN=MAPKKK17 PE=1 SV=1
whole_GLEAN_10015709	PHNS01007451.1	590327_590815	XP_008348398.1/5.4e-29/PREDICTED: auxin-responsive protein SAUR71-like [Malus domestica]	sp|P0DKL1|SAU50_HELAN/2.2e-11/Auxin-responsive protein SAUR50 OS=Helianthus annuus PE=3 SV=1
whole_GLEAN_10015710	PHNS01007451.1	595783_596364	XP_007216865.1/2.8e-69/auxin-responsive protein SAUR50 [Prunus persica] >ONI15068.1 hypothetical protein PRUPE_3G023900 [Prunus persica]	sp|Q0WPR6|SAU65_ARATH/5.7e-06/Auxin-responsive protein SAUR65 OS=Arabidopsis thaliana GN=SAUR65 PE=2 SV=1
whole_GLEAN_10015711	PHNS01007451.1	605179_617319	XP_010112437.1/0.0e+00/hypothetical protein L484_013821 [Morus notabilis] >EXC33624.1 hypothetical protein L484_013821 [Morus notabilis]	sp|B6SFA4|MAA3_ARATH/1.1e-58/Probable helicase MAGATAMA 3 OS=Arabidopsis thaliana GN=MAA3 PE=2 SV=1
whole_GLEAN_10015712	PHNS01007451.1	618773_622467	XP_010112439.1/0.0e+00/Cleavage and polyadenylation specificity factor subunit 3-I [Morus notabilis] >EXC33626.1 Cleavage and polyadenylation specificity factor subunit 3-I [Morus notabilis]	sp|Q9C952|CPSF3_ARATH/0.0e+00/Cleavage and polyadenylation specificity factor subunit 3-I OS=Arabidopsis thaliana GN=CPSF73-I PE=1 SV=1
whole_GLEAN_10015713	PHNS01007451.1	626064_628970	XP_008380404.1/4.8e-163/PREDICTED: probable mitochondrial adenine nucleotide transporter BTL1 [Malus domestica]	sp|Q9LJX5|BRTL1_ARATH/5.8e-137/Probable mitochondrial adenine nucleotide transporter BTL1 OS=Arabidopsis thaliana GN=At3g20240 PE=2 SV=1
whole_GLEAN_10015714	PHNS01007451.1	631509_633988	XP_004291533.1/2.9e-126/PREDICTED: uncharacterized protein LOC101309992 [Fragaria vesca subsp. vesca]	NA
whole_GLEAN_10015715	PHNS01007451.1	637674_642480	OMO83625.1/8.6e-288/DNA topoisomerase I [Corchorus capsularis]	sp|Q9FJ79|TOP1B_ARATH/2.7e-217/DNA topoisomerase 1 beta OS=Arabidopsis thaliana GN=TOP1B PE=1 SV=1
whole_GLEAN_10015716	PHNS01007451.1	646973_655500	XP_010099917.1/0.0e+00/hypothetical protein L484_020104 [Morus notabilis] >EXB80846.1 hypothetical protein L484_020104 [Morus notabilis]	sp|Q9SHZ8|PP168_ARATH/2.8e-271/Pentatricopeptide repeat-containing protein At2g22070 OS=Arabidopsis thaliana GN=PCMP-H41 PE=3 SV=1
whole_GLEAN_10015717	PHNS01007451.1	656302_659345	XP_010099916.1/2.5e-262/Gamma-glutamyltranspeptidase 1 [Morus notabilis] >EXB80845.1 Gamma-glutamyltranspeptidase 1 [Morus notabilis]	sp|Q8VYW6|GAGT1_ARATH/1.9e-214/Glutathione hydrolase 1 OS=Arabidopsis thaliana GN=GGT1 PE=2 SV=1
whole_GLEAN_10015718	PHNS01007451.1	662254_664228	XP_015867273.1/4.7e-214/PREDICTED: pentatricopeptide repeat-containing protein At4g39620, chloroplastic-like [Ziziphus jujuba]	sp|Q9SV96|PP358_ARATH/3.6e-179/Pentatricopeptide repeat-containing protein At4g39620, chloroplastic OS=Arabidopsis thaliana GN=EMB2453 PE=2 SV=1
whole_GLEAN_10015719	PHNS01007451.1	664917_667166	XP_015890896.1/2.2e-76/PREDICTED: uncharacterized protein LOC107425406 [Ziziphus jujuba]	NA
whole_GLEAN_10015720	PHNS01007451.1	668081_674471	XP_010112448.1/0.0e+00/Pyrophosphate-energized membrane proton pump 3 [Morus notabilis] >EXC33635.1 Pyrophosphate-energized membrane proton pump 3 [Morus notabilis]	sp|Q9FWR2|AVPX_ARATH/0.0e+00/Pyrophosphate-energized membrane proton pump 3 OS=Arabidopsis thaliana GN=AVPL2 PE=3 SV=1
whole_GLEAN_10015721	PHNS01007451.1	678345_682112	XP_015900664.1/6.7e-219/PREDICTED: GTPase Der [Ziziphus jujuba]	sp|Q9TLX6|MNME_CYACA/3.8e-09/Probable tRNA modification GTPase MnmE OS=Cyanidium caldarium GN=mnmE PE=3 SV=1
whole_GLEAN_10015722	PHNS01007451.1	682841_685411	XP_007212224.1/8.3e-51/40S ribosomal protein S15a-5 [Prunus persica] >XP_008227075.1 PREDICTED: 40S ribosomal protein S15a-5-like [Prunus mume] >XP_020418695.1 40S ribosomal protein S15a-5 [Prunus persica] >ONI13576.1 hypothetical protein PRUPE_4G231400 [Prunus persica]	sp|O82205|R15A2_ARATH/3.4e-49/40S ribosomal protein S15a-2 OS=Arabidopsis thaliana GN=RPS15AB PE=2 SV=1
whole_GLEAN_10015723	PHNS01007451.1	689893_701374	XP_010112451.1/3.5e-183/Vacuolar-processing enzyme [Morus notabilis] >EXC33638.1 Vacuolar-processing enzyme [Morus notabilis]	sp|P49043|VPE_CITSI/8.3e-137/Vacuolar-processing enzyme OS=Citrus sinensis PE=2 SV=1
whole_GLEAN_10015724	PHNS01007451.1	705107_708302	XP_017430388.1/1.1e-126/PREDICTED: vacuolar-processing enzyme isoform X2 [Vigna angularis]	sp|P49047|VPEA_ARATH/2.2e-100/Vacuolar-processing enzyme alpha-isozyme OS=Arabidopsis thaliana GN=At2g25940 PE=2 SV=2
whole_GLEAN_10015725	PHNS01007451.1	708689_709090	XP_021819875.1/3.4e-29/protein HAPLESS 2 [Prunus avium]	NA
whole_GLEAN_10015726	PHNS01007451.1	711362_711929	XP_010097799.1/1.1e-41/hypothetical protein L484_002321 [Morus notabilis] >EXB71426.1 hypothetical protein L484_002321 [Morus notabilis]	sp|Q9SRD8|EC11_ARATH/2.6e-32/Egg cell-secreted protein 1.1 OS=Arabidopsis thaliana GN=EC1.1 PE=2 SV=1
whole_GLEAN_10015727	PHNS01007451.1	712668_724439	XP_010112457.1/5.1e-244/hypothetical protein L484_013841 [Morus notabilis] >EXC33644.1 hypothetical protein L484_013841 [Morus notabilis]	sp|P93101|CDC2_OXYRB/3.0e-156/Cell division control protein 2 homolog OS=Oxybasis rubra GN=CDC2 PE=2 SV=1
whole_GLEAN_10015728	PHNS01007451.1	725534_726765	XP_010112458.1/1.6e-125/hypothetical protein L484_013842 [Morus notabilis] >EXC33645.1 hypothetical protein L484_013842 [Morus notabilis]	NA
whole_GLEAN_10015729	PHNS01007451.1	729917_733523	XP_010112459.1/0.0e+00/U-box domain-containing protein 35 [Morus notabilis] >EXC33646.1 U-box domain-containing protein 35 [Morus notabilis]	sp|Q9SW11|PUB35_ARATH/8.4e-122/U-box domain-containing protein 35 OS=Arabidopsis thaliana GN=PUB35 PE=1 SV=2
whole_GLEAN_10015730	PHNS01007451.1	734267_738089	XP_015887700.1/6.2e-70/PREDICTED: beta-Amyrin Synthase 1-like [Ziziphus jujuba]	sp|O82140|BAMS1_PANGI/2.9e-64/Beta-Amyrin Synthase 1 OS=Panax ginseng GN=OSCPNY1 PE=1 SV=1
whole_GLEAN_10015731	PHNS01007451.1	739128_739525	NA	NA
whole_GLEAN_10015732	PHNS01007451.1	743968_744365	NA	NA
whole_GLEAN_10015733	PHNS01007451.1	744782_747332	XP_010098882.1/3.7e-234/hypothetical protein L484_012176 [Morus notabilis] >EXB76024.1 hypothetical protein L484_012176 [Morus notabilis]	sp|Q2XPU7|LUPS_RICCO/2.4e-190/Lupeol synthase OS=Ricinus communis PE=1 SV=1
whole_GLEAN_10015734	PHNS01007451.1	758478_761664	XP_010112460.1/5.0e-273/Probably inactive leucine-rich repeat receptor-like protein kinase [Morus notabilis] >EXC33647.1 Probably inactive leucine-rich repeat receptor-like protein kinase [Morus notabilis]	sp|Q9LJY0|PRK4_ARATH/3.5e-186/Pollen receptor-like kinase 4 OS=Arabidopsis thaliana GN=PRK4 PE=1 SV=1
whole_GLEAN_10015735	PHNS01007451.1	764922_766937	XP_009379202.1/5.2e-183/PREDICTED: polygalacturonase QRT3-like [Pyrus x bretschneideri]	sp|O49432|QRT3_ARATH/9.0e-140/Polygalacturonase QRT3 OS=Arabidopsis thaliana GN=QRT3 PE=2 SV=1
whole_GLEAN_10015737	PHNS01007451.1	796115_802097	XP_010098882.1/2.7e-281/hypothetical protein L484_012176 [Morus notabilis] >EXB76024.1 hypothetical protein L484_012176 [Morus notabilis]	sp|Q2XPU7|LUPS_RICCO/9.8e-228/Lupeol synthase OS=Ricinus communis PE=1 SV=1
whole_GLEAN_10015738	PHNS01007451.1	812014_816195	XP_010087069.1/0.0e+00/Protein STRUBBELIG-RECEPTOR FAMILY 5 [Morus notabilis] >EXB26124.1 Protein STRUBBELIG-RECEPTOR FAMILY 5 [Morus notabilis]	sp|Q6R2K1|SRF5_ARATH/1.3e-235/Protein STRUBBELIG-RECEPTOR FAMILY 5 OS=Arabidopsis thaliana GN=SRF5 PE=2 SV=1
whole_GLEAN_10015739	PHNS01007451.1	821786_831325	XP_010098882.1/0.0e+00/hypothetical protein L484_012176 [Morus notabilis] >EXB76024.1 hypothetical protein L484_012176 [Morus notabilis]	sp|A8CDT2|BAS_BRUGY/1.7e-281/Beta-amyrin synthase OS=Bruguiera gymnorhiza GN=BAS PE=1 SV=1
whole_GLEAN_10015741	PHNS01007451.1	882665_885506	XP_010087070.1/8.0e-126/hypothetical protein L484_010442 [Morus notabilis] >EXB26125.1 hypothetical protein L484_010442 [Morus notabilis]	NA
whole_GLEAN_10015742	PHNS01007451.1	895564_896832	XP_015877141.1/2.8e-223/PREDICTED: 26S proteasome non-ATPase regulatory subunit 11 homolog [Ziziphus jujuba] >XP_015877142.1 PREDICTED: 26S proteasome non-ATPase regulatory subunit 11 homolog [Ziziphus jujuba]	sp|Q9LP45|PSD11_ARATH/1.6e-202/26S proteasome non-ATPase regulatory subunit 11 homolog OS=Arabidopsis thaliana GN=RPN6 PE=1 SV=1
whole_GLEAN_10015743	PHNS01007451.1	899329_899711	NA	NA
whole_GLEAN_10015744	PHNS01007451.1	901654_905948	XP_010087071.1/0.0e+00/hypothetical protein L484_010443 [Morus notabilis] >EXB26126.1 hypothetical protein L484_010443 [Morus notabilis]	sp|A9LNK9|CPSF_ARATH/2.6e-10/30-kDa cleavage and polyadenylation specificity factor 30 OS=Arabidopsis thaliana GN=CPSF30 PE=1 SV=1
whole_GLEAN_10015745	PHNS01007451.1	919564_922952	XP_015894056.1/6.8e-224/PREDICTED: organic cation/carnitine transporter 7 [Ziziphus jujuba]	sp|Q940M4|OCT7_ARATH/1.2e-193/Organic cation/carnitine transporter 7 OS=Arabidopsis thaliana GN=OCT7 PE=2 SV=1
whole_GLEAN_10015746	PHNS01007451.1	924804_933161	XP_021299995.1/5.5e-263/general transcription factor 3C polypeptide 3 isoform X2 [Herrania umbratica]	NA
whole_GLEAN_10015747	PHNS01007451.1	937998_943219	XP_020416592.1/3.0e-200/uncharacterized protein LOC18783265 isoform X2 [Prunus persica] >ONI15146.1 hypothetical protein PRUPE_3G027500 [Prunus persica] >ONI15147.1 hypothetical protein PRUPE_3G027500 [Prunus persica] >ONI15148.1 hypothetical protein PRUPE_3G027500 [Prunus persica] >ONI15149.1 hypothetical protein PRUPE_3G027500 [Prunus persica] >ONI15150.1 hypothetical protein PRUPE_3G027500 [Pr…	sp|Q8RWQ4|RGAP7_ARATH/7.7e-07/Rho GTPase-activating protein 7 OS=Arabidopsis thaliana GN=ROPGAP7 PE=2 SV=1
whole_GLEAN_10015748	PHNS01007451.1	957594_957830	NA	NA
whole_GLEAN_10015750	PHNS01007451.1	975377_976459	XP_010087076.1/1.6e-34/hypothetical protein L484_010448 [Morus notabilis] >EXB26131.1 hypothetical protein L484_010448 [Morus notabilis]	NA
whole_GLEAN_10015751	PHNS01007451.1	980609_981124	XP_010087077.1/4.2e-40/hypothetical protein L484_010449 [Morus notabilis] >EXB26132.1 hypothetical protein L484_010449 [Morus notabilis]	NA
whole_GLEAN_10015752	PHNS01007451.1	982000_997649	XP_010087085.1/0.0e+00/Histone acetyltransferase HAC1 [Morus notabilis] >EXB26140.1 Histone acetyltransferase HAC1 [Morus notabilis]	sp|Q9C5X9|HAC1_ARATH/0.0e+00/Histone acetyltransferase HAC1 OS=Arabidopsis thaliana GN=HAC1 PE=1 SV=2
whole_GLEAN_10015753	PHNS01007451.1	1000851_1005443	XP_010087088.1/5.6e-204/hypothetical protein L484_010460 [Morus notabilis] >EXB26143.1 hypothetical protein L484_010460 [Morus notabilis]	NA
whole_GLEAN_10015754	PHNS01007451.1	1011793_1013617	XP_010087087.1/1.8e-137/Putative deoxyribonuclease tatdn3-A [Morus notabilis] >EXB26142.1 Putative deoxyribonuclease tatdn3-A [Morus notabilis]	NA
whole_GLEAN_10015755	PHNS01007451.1	1015448_1017193	XP_010087086.1/1.4e-67/50S ribosomal protein L18 [Morus notabilis] >EXB26141.1 50S ribosomal protein L18 [Morus notabilis]	sp|P82195|RK18_SPIOL/1.9e-58/50S ribosomal protein L18, chloroplastic OS=Spinacia oleracea GN=RPL18 PE=1 SV=3
whole_GLEAN_10015756	PHNS01007451.1	1019953_1046680	XP_015868320.1/0.0e+00/PREDICTED: uncharacterized protein LOC107405745 isoform X2 [Ziziphus jujuba]	NA
whole_GLEAN_10015757	PHNS01007451.1	1048705_1052945	XP_010110888.1/0.0e+00/Coatomer subunit beta-1 [Morus notabilis] >EXC28841.1 Coatomer subunit beta-1 [Morus notabilis]	sp|Q9SV21|COPB1_ARATH/0.0e+00/Coatomer subunit beta-1 OS=Arabidopsis thaliana GN=At4g31480 PE=3 SV=2
whole_GLEAN_10015758	PHNS01007451.1	1055275_1057299	XP_010110894.1/1.9e-261/Exocyst complex component 7 [Morus notabilis] >EXC28847.1 Exocyst complex component 7 [Morus notabilis]	sp|Q9LZD3|E70A1_ARATH/1.1e-56/Exocyst complex component EXO70A1 OS=Arabidopsis thaliana GN=EXO70A1 PE=1 SV=1
whole_GLEAN_10015759	PHNS01007451.1	1058672_1062353	XP_009349637.1/7.9e-56/PREDICTED: uncharacterized protein LOC103941172 [Pyrus x bretschneideri]	NA
whole_GLEAN_10015760	PHNS01007451.1	1064471_1064750	NA	NA
whole_GLEAN_10015761	PHNS01007451.1	1070029_1070689	XP_010695944.1/1.8e-22/PREDICTED: 40S ribosomal protein S27-2 [Beta vulgaris subsp. vulgaris] >XP_018841624.1 PREDICTED: 40S ribosomal protein S27-2-like [Juglans regia] >XP_019102624.1 PREDICTED: 40S ribosomal protein S27-2 [Beta vulgaris subsp. vulgaris] >XP_021853390.1 40S ribosomal protein S27-2 [Spinacia oleracea] >XP_021863096.1 40S ribosomal protein S27-2 [Spinacia oleracea] >KMS97303.1 hy…	sp|Q9M2F1|RS272_ARATH/1.6e-23/40S ribosomal protein S27-2 OS=Arabidopsis thaliana GN=RPS27B PE=2 SV=2
whole_GLEAN_10015762	PHNS01007451.1	1087592_1088137	NA	NA
whole_GLEAN_10015763	PHNS01007451.1	1090384_1090746	NA	NA
whole_GLEAN_10015765	PHNS01007451.1	1106948_1110229	XP_021832980.1/2.8e-122/glutamyl-tRNA reductase-binding protein, chloroplastic [Prunus avium]	sp|Q9LU39|GLUBP_ARATH/3.1e-102/Glutamyl-tRNA reductase-binding protein, chloroplastic OS=Arabidopsis thaliana GN=GLUTRBP PE=1 SV=1
whole_GLEAN_10015766	PHNS01007451.1	1112135_1116814	XP_008229362.1/2.0e-83/PREDICTED: uncharacterized protein LOC103328729 [Prunus mume]	NA
whole_GLEAN_10015767	PHNS01007451.1	1118156_1120309	XP_010099794.1/2.5e-259/hypothetical protein L484_004369 [Morus notabilis] >EXB80462.1 hypothetical protein L484_004369 [Morus notabilis]	sp|Q9SUD8|PP340_ARATH/5.5e-163/Pentatricopeptide repeat-containing protein At4g28010 OS=Arabidopsis thaliana GN=At4g28010 PE=2 SV=1
whole_GLEAN_10015768	PHNS01007451.1	1129895_1132359	XP_002274399.1/0.0e+00/PREDICTED: probable xyloglucan glycosyltransferase 5 [Vitis vinifera]	sp|Q9SB75|CSLC5_ARATH/4.5e-311/Probable xyloglucan glycosyltransferase 5 OS=Arabidopsis thaliana GN=CSLC5 PE=1 SV=1
whole_GLEAN_10015769	PHNS01007451.1	1141858_1147781	XP_015894104.1/0.0e+00/PREDICTED: exocyst complex component EXO84B [Ziziphus jujuba]	sp|Q9LTB0|EX84B_ARATH/0.0e+00/Exocyst complex component EXO84B OS=Arabidopsis thaliana GN=EXO84B PE=1 SV=1
whole_GLEAN_10015770	PHNS01007451.1	1148571_1152003	XP_010110900.1/0.0e+00/Receptor-like protein kinase [Morus notabilis] >EXC28853.1 Receptor-like protein kinase [Morus notabilis]	sp|P93194|RPK1_IPONI/0.0e+00/Receptor-like protein kinase OS=Ipomoea nil GN=INRPK1 PE=2 SV=2
whole_GLEAN_10015771	PHNS01007451.1	1156968_1160545	XP_010110900.1/0.0e+00/Receptor-like protein kinase [Morus notabilis] >EXC28853.1 Receptor-like protein kinase [Morus notabilis]	sp|P93194|RPK1_IPONI/0.0e+00/Receptor-like protein kinase OS=Ipomoea nil GN=INRPK1 PE=2 SV=2
whole_GLEAN_10015772	PHNS01007451.1	1166515_1168566	XP_015894111.1/2.7e-108/PREDICTED: U1 small nuclear ribonucleoprotein A [Ziziphus jujuba]	sp|Q9FLQ7|FH20_ARATH/6.5e-06/Formin-like protein 20 OS=Arabidopsis thaliana GN=FH20 PE=2 SV=3
whole_GLEAN_10015773	PHNS01007451.1	1171103_1176423	XP_010110902.1/1.8e-282/D-3-phosphoglycerate dehydrogenase [Morus notabilis] >EXC28855.1 D-3-phosphoglycerate dehydrogenase [Morus notabilis]	sp|O04130|SERA2_ARATH/9.7e-249/D-3-phosphoglycerate dehydrogenase 2, chloroplastic OS=Arabidopsis thaliana GN=PGDH2 PE=1 SV=2

## Sheet: Table S3
Supplementary Table S3 Genes in QTL region of CF13
Gene ID	Scaffold	Position	Nr	Swissprot
whole_GLEAN_10016464	PHNS01003683.1	412715_416187	XP_004301648.1/0.0e+00/PREDICTED: disease resistance protein RPM1-like [Fragaria vesca subsp. vesca] >XP_011465087.1 PREDICTED: disease resistance protein RPM1-like [Fragaria vesca subsp. vesca] >XP_011465088.1 PREDICTED: disease resistance protein RPM1-like [Fragaria vesca subsp. vesca] >XP_011465089.1 PREDICTED: disease resistance protein RPM1-like [Fragaria vesca subsp. vesca]	sp|Q39214|RPM1_ARATH/9.2e-126/Disease resistance protein RPM1 OS=Arabidopsis thaliana GN=RPM1 PE=1 SV=1
whole_GLEAN_10016465	PHNS01003683.1	417018_419867	XP_015901531.1/0.0e+00/PREDICTED: disease resistance protein RPM1-like [Ziziphus jujuba]	sp|Q39214|RPM1_ARATH/3.0e-132/Disease resistance protein RPM1 OS=Arabidopsis thaliana GN=RPM1 PE=1 SV=1
whole_GLEAN_10016466	PHNS01003683.1	423050_424042	XP_010110397.1/9.3e-54/Disease resistance protein RPM1 [Morus notabilis] >EXC26229.1 Disease resistance protein RPM1 [Morus notabilis]	sp|P0C8S1|RP8L2_ARATH/1.9e-11/Probable disease resistance RPP8-like protein 2 OS=Arabidopsis thaliana GN=RPP8L2 PE=3 SV=1
whole_GLEAN_10016467	PHNS01003683.1	425013_427827	XP_015901531.1/0.0e+00/PREDICTED: disease resistance protein RPM1-like [Ziziphus jujuba]	sp|Q39214|RPM1_ARATH/1.0e-118/Disease resistance protein RPM1 OS=Arabidopsis thaliana GN=RPM1 PE=1 SV=1
whole_GLEAN_10016468	PHNS01003683.1	432043_434892	XP_010110397.1/0.0e+00/Disease resistance protein RPM1 [Morus notabilis] >EXC26229.1 Disease resistance protein RPM1 [Morus notabilis]	sp|Q39214|RPM1_ARATH/1.9e-131/Disease resistance protein RPM1 OS=Arabidopsis thaliana GN=RPM1 PE=1 SV=1
whole_GLEAN_10016469	PHNS01003683.1	437083_439926	XP_010110397.1/0.0e+00/Disease resistance protein RPM1 [Morus notabilis] >EXC26229.1 Disease resistance protein RPM1 [Morus notabilis]	sp|Q39214|RPM1_ARATH/9.8e-136/Disease resistance protein RPM1 OS=Arabidopsis thaliana GN=RPM1 PE=1 SV=1
whole_GLEAN_10016470	PHNS01003683.1	441034_447359	XP_010110396.1/8.2e-177/hypothetical protein L484_022799 [Morus notabilis] >EXC26228.1 hypothetical protein L484_022799 [Morus notabilis]	NA
whole_GLEAN_10016471	PHNS01003683.1	448526_453457	XP_010099881.1/7.4e-272/4-alpha-glucanotransferase [Morus notabilis] >EXB80810.1 4-alpha-glucanotransferase [Morus notabilis]	sp|Q06801|DPEP_SOLTU/3.6e-239/4-alpha-glucanotransferase, chloroplastic/amyloplastic OS=Solanum tuberosum GN=DPEP PE=1 SV=1
whole_GLEAN_10016472	PHNS01003683.1	455438_455623	NA	NA
whole_GLEAN_10016473	PHNS01003683.1	457782_459028	XP_010110395.1/7.6e-53/hypothetical protein L484_022798 [Morus notabilis] >EXC26227.1 hypothetical protein L484_022798 [Morus notabilis]	NA
whole_GLEAN_10016474	PHNS01003683.1	464364_464624	XP_010110394.1/4.2e-12/hypothetical protein L484_022797 [Morus notabilis] >EXC26226.1 hypothetical protein L484_022797 [Morus notabilis]	NA
whole_GLEAN_10016475	PHNS01003683.1	466959_471584	KYP54434.1/4.4e-200/26S proteasome non-ATPase regulatory subunit 13 [Cajanus cajan]	sp|Q8GYA6|PS13B_ARATH/1.9e-168/26S proteasome non-ATPase regulatory subunit 13 homolog B OS=Arabidopsis thaliana GN=RPN9B PE=1 SV=1
whole_GLEAN_10016476	PHNS01003683.1	472739_476275	KJB16102.1/4.4e-100/hypothetical protein B456_002G212600 [Gossypium raimondii]	sp|Q9LE06|BCAT4_ARATH/1.5e-68/Methionine aminotransferase BCAT4 OS=Arabidopsis thaliana GN=BCAT4 PE=1 SV=1
whole_GLEAN_10016477	PHNS01003683.1	479146_484091	XP_010110392.1/0.0e+00/Guanine nucleotide-binding protein alpha-2 subunit [Morus notabilis] >EXC26224.1 Guanine nucleotide-binding protein alpha-2 subunit [Morus notabilis]	sp|Q9C516|XLG3_ARATH/0.0e+00/Extra-large guanine nucleotide-binding protein 3 OS=Arabidopsis thaliana GN=XLG3 PE=1 SV=1
whole_GLEAN_10016478	PHNS01003683.1	489415_492187	XP_010088561.1/2.2e-128/Dihydrodipicolinate reductase 2 [Morus notabilis] >EXB36702.1 Dihydrodipicolinate reductase 2 [Morus notabilis]	sp|Q8LB01|DAPB2_ARATH/1.7e-125/4-hydroxy-tetrahydrodipicolinate reductase 2, chloroplastic OS=Arabidopsis thaliana GN=DAPB2 PE=2 SV=1
whole_GLEAN_10016479	PHNS01003683.1	496899_498587	XP_010110391.1/7.5e-288/hypothetical protein L484_022794 [Morus notabilis] >EXC26223.1 hypothetical protein L484_022794 [Morus notabilis]	sp|Q9C6T2|PPR68_ARATH/4.5e-205/Pentatricopeptide repeat-containing protein At1g31920 OS=Arabidopsis thaliana GN=PCMP-H11 PE=2 SV=1
whole_GLEAN_10016480	PHNS01003683.1	499032_502425	AOV62771.1/4.8e-249/phosphomevalonate kinase [Morus alba]	sp|Q9C6T1|PMK_ARATH/8.3e-206/Phosphomevalonate kinase, peroxisomal OS=Arabidopsis thaliana GN=PMK PE=1 SV=1
whole_GLEAN_10016482	PHNS01003683.1	512785_513507	XP_017191213.1/1.6e-57/PREDICTED: dehydrodolichyl diphosphate synthase 6-like [Malus domestica]	sp|Q8S2T1|DDPS6_ARATH/1.1e-52/Dehydrodolichyl diphosphate synthase 6 OS=Arabidopsis thaliana GN=At2g17570 PE=2 SV=2
whole_GLEAN_10016483	PHNS01003683.1	515050_516012	XP_017191213.1/3.2e-102/PREDICTED: dehydrodolichyl diphosphate synthase 6-like [Malus domestica]	sp|Q8S2T1|DDPS6_ARATH/5.6e-91/Dehydrodolichyl diphosphate synthase 6 OS=Arabidopsis thaliana GN=At2g17570 PE=2 SV=2
whole_GLEAN_10016484	PHNS01003683.1	521394_522266	XP_010531001.1/3.1e-104/PREDICTED: dehydrodolichyl diphosphate synthase 6 [Tarenaya hassleriana] >XP_010531002.1 PREDICTED: dehydrodolichyl diphosphate synthase 6 [Tarenaya hassleriana]	sp|Q8S2T1|DDPS6_ARATH/1.4e-93/Dehydrodolichyl diphosphate synthase 6 OS=Arabidopsis thaliana GN=At2g17570 PE=2 SV=2
whole_GLEAN_10016485	PHNS01003683.1	526748_528296	XP_015868328.1/8.8e-80/PREDICTED: vacuolar protein sorting-associated protein 25 [Ziziphus jujuba] >XP_015868329.1 PREDICTED: vacuolar protein sorting-associated protein 25 [Ziziphus jujuba]	sp|Q8VZC9|VPS25_ARATH/4.7e-78/Vacuolar protein sorting-associated protein 25 OS=Arabidopsis thaliana GN=VPS25 PE=1 SV=1
whole_GLEAN_10016486	PHNS01003683.1	529210_531591	XP_010110383.1/8.5e-157/Benzyl alcohol O-benzoyltransferase [Morus notabilis] >EXC26215.1 Benzyl alcohol O-benzoyltransferase [Morus notabilis]	sp|Q3ZPN4|ACMAT_VITLA/6.4e-141/Methanol O-anthraniloyltransferase OS=Vitis labrusca GN=AMAT PE=1 SV=1
whole_GLEAN_10016487	PHNS01003683.1	533796_537625	XP_010110383.1/4.6e-150/Benzyl alcohol O-benzoyltransferase [Morus notabilis] >EXC26215.1 Benzyl alcohol O-benzoyltransferase [Morus notabilis]	sp|Q3ZPN4|ACMAT_VITLA/5.5e-140/Methanol O-anthraniloyltransferase OS=Vitis labrusca GN=AMAT PE=1 SV=1
whole_GLEAN_10016488	PHNS01003683.1	547665_549634	XP_015897692.1/1.6e-145/PREDICTED: methanol O-anthraniloyltransferase-like [Ziziphus jujuba] >XP_015897693.1 PREDICTED: methanol O-anthraniloyltransferase-like [Ziziphus jujuba]	sp|Q3ZPN4|ACMAT_VITLA/9.0e-138/Methanol O-anthraniloyltransferase OS=Vitis labrusca GN=AMAT PE=1 SV=1
whole_GLEAN_10016489	PHNS01003683.1	557397_560997	XP_008391402.1/3.8e-140/PREDICTED: methanol O-anthraniloyltransferase-like [Malus domestica]	sp|Q3ZPN4|ACMAT_VITLA/6.5e-137/Methanol O-anthraniloyltransferase OS=Vitis labrusca GN=AMAT PE=1 SV=1
whole_GLEAN_10016490	PHNS01003683.1	567475_570770	XP_010110383.1/4.3e-159/Benzyl alcohol O-benzoyltransferase [Morus notabilis] >EXC26215.1 Benzyl alcohol O-benzoyltransferase [Morus notabilis]	sp|Q3ZPN4|ACMAT_VITLA/9.6e-132/Methanol O-anthraniloyltransferase OS=Vitis labrusca GN=AMAT PE=1 SV=1
whole_GLEAN_10016492	PHNS01003683.1	583419_586987	XP_010088667.1/7.6e-247/Protein IWS1-like protein [Morus notabilis] >EXB36827.1 Protein IWS1-like protein [Morus notabilis]	sp|F4ICK8|IWS1_ARATH/1.1e-173/Protein IWS1 homolog 1 OS=Arabidopsis thaliana GN=IWS1 PE=1 SV=1
whole_GLEAN_10016493	PHNS01003683.1	588066_597486	XP_010088666.1/0.0e+00/Putative disease resistance protein RGA3 [Morus notabilis] >EXB36826.1 Putative disease resistance protein RGA3 [Morus notabilis]	sp|Q7XBQ9|RGA2_SOLBU/9.8e-218/Disease resistance protein RGA2 OS=Solanum bulbocastanum GN=RGA2 PE=1 SV=1
whole_GLEAN_10016494	PHNS01003683.1	599822_603385	XP_010088666.1/0.0e+00/Putative disease resistance protein RGA3 [Morus notabilis] >EXB36826.1 Putative disease resistance protein RGA3 [Morus notabilis]	sp|Q7XBQ9|RGA2_SOLBU/3.0e-224/Disease resistance protein RGA2 OS=Solanum bulbocastanum GN=RGA2 PE=1 SV=1
whole_GLEAN_10016495	PHNS01003683.1	606359_606586	XP_010088661.1/3.2e-24/Chaperone protein dnaJ 49 [Morus notabilis] >XP_010110108.1 Chaperone protein dnaJ 49 [Morus notabilis] >EXB36821.1 Chaperone protein dnaJ 49 [Morus notabilis] >EXC25195.1 Chaperone protein dnaJ 49 [Morus notabilis]	NA
whole_GLEAN_10016496	PHNS01003683.1	610923_612857	XP_010088661.1/1.5e-252/Chaperone protein dnaJ 49 [Morus notabilis] >XP_010110108.1 Chaperone protein dnaJ 49 [Morus notabilis] >EXB36821.1 Chaperone protein dnaJ 49 [Morus notabilis] >EXC25195.1 Chaperone protein dnaJ 49 [Morus notabilis]	sp|Q9FH28|DNJ49_ARATH/2.6e-10/Chaperone protein dnaJ 49 OS=Arabidopsis thaliana GN=ATJ49 PE=2 SV=2
whole_GLEAN_10016497	PHNS01003683.1	613681_623666	XP_010088658.1/0.0e+00/ATP-dependent zinc metalloprotease FTSH 11 [Morus notabilis] >EXB36818.1 ATP-dependent zinc metalloprotease FTSH 11 [Morus notabilis]	sp|Q9FGM0|FTSHB_ARATH/0.0e+00/ATP-dependent zinc metalloprotease FTSH 11, chloroplastic/mitochondrial OS=Arabidopsis thaliana GN=FTSH11 PE=1 SV=1
whole_GLEAN_10016498	PHNS01003683.1	630047_635023	XP_010088657.1/7.3e-194/Transcription factor HBP-1a [Morus notabilis] >EXB36817.1 Transcription factor HBP-1a [Morus notabilis]	sp|Q501B2|BZP16_ARATH/2.8e-137/bZIP transcription factor 16 OS=Arabidopsis thaliana GN=BZIP16 PE=1 SV=1
whole_GLEAN_10016499	PHNS01003683.1	636431_640106	XP_022155880.1/1.4e-148/UV-B-induced protein At3g17800, chloroplastic [Momordica charantia]	sp|Q9LVJ0|UVB31_ARATH/9.1e-76/UV-B-induced protein At3g17800, chloroplastic OS=Arabidopsis thaliana GN=At3g17800 PE=2 SV=1
whole_GLEAN_10016500	PHNS01003683.1	652119_655881	XP_010088654.1/9.3e-159/putative xyloglucan endotransglucosylase/hydrolase protein 30 [Morus notabilis] >EXB36814.1 putative xyloglucan endotransglucosylase/hydrolase protein 30 [Morus notabilis]	sp|Q38908|XTH30_ARATH/4.3e-132/Probable xyloglucan endotransglucosylase/hydrolase protein 30 OS=Arabidopsis thaliana GN=XTH30 PE=2 SV=2
whole_GLEAN_10016501	PHNS01003683.1	661375_665450	XP_010088647.1/0.0e+00/Cellulose synthase-like protein D3 [Morus notabilis] >EXB36807.1 Cellulose synthase-like protein D3 [Morus notabilis]	sp|A2YU42|CSLD2_ORYSI/0.0e+00/Cellulose synthase-like protein D2 OS=Oryza sativa subsp. indica GN=CSLD2 PE=3 SV=1
whole_GLEAN_10016502	PHNS01003683.1	677473_677982	XP_010088645.1/1.8e-35/hypothetical protein L484_007867 [Morus notabilis] >EXB36805.1 hypothetical protein L484_007867 [Morus notabilis]	NA
whole_GLEAN_10016503	PHNS01003683.1	684447_684989	XP_010088644.1/2.3e-57/hypothetical protein L484_007866 [Morus notabilis] >EXB36804.1 hypothetical protein L484_007866 [Morus notabilis]	sp|Q9FNP0|VQ31_ARATH/2.8e-47/VQ motif-containing protein 31 OS=Arabidopsis thaliana GN=VQ31 PE=1 SV=1
whole_GLEAN_10016504	PHNS01003683.1	685681_689214	OMO93393.1/7.8e-125/hypothetical protein COLO4_16938 [Corchorus olitorius]	NA
whole_GLEAN_10016505	PHNS01003683.1	701695_706881	XP_011465115.1/2.9e-143/PREDICTED: glycerol-3-phosphate acyltransferase, chloroplastic isoform X1 [Fragaria vesca subsp. vesca]	sp|Q39639|PLSB_CUCSA/4.9e-135/Glycerol-3-phosphate acyltransferase, chloroplastic OS=Cucumis sativus PE=2 SV=1
whole_GLEAN_10016506	PHNS01003683.1	713740_715147	XP_010110329.1/1.3e-108/hypothetical protein L484_003619 [Morus notabilis] >EXC25884.1 hypothetical protein L484_003619 [Morus notabilis]	sp|Q8VY98|ATI2_ARATH/1.8e-59/ATG8-interacting protein 2 OS=Arabidopsis thaliana GN=ATI2 PE=1 SV=1
whole_GLEAN_10016507	PHNS01003683.1	716506_718788	CAJ42302.1/2.6e-54/defender against apoptotic death 1, partial [Plantago major]	sp|Q9SMC4|DAD1_SOLLC/1.4e-55/Dolichyl-diphosphooligosaccharide--protein glycosyltransferase subunit DAD1 OS=Solanum lycopersicum GN=DAD1 PE=3 SV=1
whole_GLEAN_10016508	PHNS01003683.1	720098_722526	XP_012475643.1/1.7e-130/PREDICTED: uncharacterized protein At1g32220, chloroplastic [Gossypium raimondii] >KJB25236.1 hypothetical protein B456_004G182300 [Gossypium raimondii]	sp|Q9FVR6|Y1222_ARATH/3.9e-116/Uncharacterized protein At1g32220, chloroplastic OS=Arabidopsis thaliana GN=At1g32220 PE=2 SV=1
whole_GLEAN_10016509	PHNS01003683.1	724942_726629	XP_010110332.1/7.1e-82/hypothetical protein L484_003623 [Morus notabilis] >EXC25887.1 hypothetical protein L484_003623 [Morus notabilis]	NA
whole_GLEAN_10016510	PHNS01003683.1	754044_758474	XP_010096927.1/1.3e-251/Inactive poly [ADP-ribose] polymerase RCD1 [Morus notabilis] >EXB66504.1 Inactive poly [ADP-ribose] polymerase RCD1 [Morus notabilis]	sp|Q8RY59|RCD1_ARATH/1.4e-114/Inactive poly [ADP-ribose] polymerase RCD1 OS=Arabidopsis thaliana GN=RCD1 PE=1 SV=1
whole_GLEAN_10016512	PHNS01003683.1	812940_817037	XP_010096930.1/0.0e+00/Lysine-specific demethylase REF6 [Morus notabilis] >EXB66507.1 Lysine-specific demethylase REF6 [Morus notabilis]	sp|Q336N8|JM706_ORYSJ/2.3e-208/Lysine-specific demethylase JMJ706 OS=Oryza sativa subsp. japonica GN=JMJ706 PE=2 SV=1
whole_GLEAN_10016513	PHNS01003683.1	839437_843959	XP_010096931.1/0.0e+00/Homeobox-leucine zipper protein ROC3 [Morus notabilis] >EXB66508.1 Homeobox-leucine zipper protein ROC3 [Morus notabilis]	sp|Q9FJS2|HDG5_ARATH/1.9e-244/Homeobox-leucine zipper protein HDG5 OS=Arabidopsis thaliana GN=HDG5 PE=2 SV=3
whole_GLEAN_10016514	PHNS01003683.1	859432_860208	XP_010096932.1/1.1e-78/hypothetical protein L484_017746 [Morus notabilis] >EXB66509.1 hypothetical protein L484_017746 [Morus notabilis]	NA
whole_GLEAN_10016515	PHNS01003683.1	867337_867831	XP_008800092.1/1.4e-77/PREDICTED: probable calcium-binding protein CML18 [Phoenix dactylifera]	sp|Q9M8U1|CML18_ARATH/4.5e-68/Probable calcium-binding protein CML18 OS=Arabidopsis thaliana GN=CML18 PE=1 SV=1
whole_GLEAN_10016516	PHNS01003683.1	869975_872389	XP_010096934.1/3.1e-133/putative plastid-lipid-associated protein 3 [Morus notabilis] >EXB66511.1 putative plastid-lipid-associated protein 3 [Morus notabilis]	sp|Q7XBW5|PAP3_ORYSJ/1.2e-105/Probable plastid-lipid-associated protein 3, chloroplastic OS=Oryza sativa subsp. japonica GN=PAP3 PE=3 SV=1
whole_GLEAN_10016517	PHNS01003683.1	878647_879008	XP_015897547.1/2.1e-34/PREDICTED: dolichol phosphate-mannose biosynthesis regulatory protein [Ziziphus jujuba]	sp|Q9CA79|DPM2_ARATH/1.5e-32/Dolichol-phosphate mannose synthase subunit 2 OS=Arabidopsis thaliana GN=DPMS2 PE=1 SV=1
whole_GLEAN_10016518	PHNS01003683.1	881148_883157	XP_010096938.1/7.7e-78/hypothetical protein L484_017752 [Morus notabilis] >EXB66515.1 hypothetical protein L484_017752 [Morus notabilis]	NA
whole_GLEAN_10016520	PHNS01003683.1	890109_891151	XP_010101925.1/5.6e-50/Sulfotransferase 16 [Morus notabilis] >EXB90562.1 Sulfotransferase 16 [Morus notabilis]	sp|Q9FG94|SOT1_ARATH/7.3e-47/Cytosolic sulfotransferase 1 OS=Arabidopsis thaliana GN=SOT1 PE=2 SV=1
whole_GLEAN_10016522	PHNS01003683.1	902437_903027	XP_017645083.1/5.2e-10/PREDICTED: basic proline-rich protein-like [Gossypium arboreum]	sp|Q7G6K7|FH3_ORYSJ/8.6e-10/Formin-like protein 3 OS=Oryza sativa subsp. japonica GN=FH3 PE=2 SV=2
whole_GLEAN_10016523	PHNS01003683.1	905180_906196	XP_010101925.1/3.4e-86/Sulfotransferase 16 [Morus notabilis] >EXB90562.1 Sulfotransferase 16 [Morus notabilis]	sp|Q8L5A7|SOT15_ARATH/5.2e-71/Cytosolic sulfotransferase 15 OS=Arabidopsis thaliana GN=SOT15 PE=1 SV=1
whole_GLEAN_10016524	PHNS01003683.1	911587_912444	XP_010101925.1/5.6e-82/Sulfotransferase 16 [Morus notabilis] >EXB90562.1 Sulfotransferase 16 [Morus notabilis]	sp|Q8L5A7|SOT15_ARATH/1.7e-70/Cytosolic sulfotransferase 15 OS=Arabidopsis thaliana GN=SOT15 PE=1 SV=1
whole_GLEAN_10016525	PHNS01003683.1	918658_927227	XP_015897536.1/2.0e-218/PREDICTED: pentatricopeptide repeat-containing protein At2g01390-like [Ziziphus jujuba]	sp|Q9ZU29|PP139_ARATH/9.4e-173/Pentatricopeptide repeat-containing protein At2g01390 OS=Arabidopsis thaliana GN=At2g01390/At2g01380 PE=2 SV=2
whole_GLEAN_10016526	PHNS01003683.1	931463_936947	XP_007200196.1/1.3e-105/2-carboxy-1,4-naphthoquinone phytyltransferase, chloroplastic [Prunus persica] >XP_020409357.1 2-carboxy-1,4-naphthoquinone phytyltransferase, chloroplastic [Prunus persica] >ONH90619.1 hypothetical protein PRUPE_8G064500 [Prunus persica]	sp|Q0WUA3|MENA_ARATH/1.5e-87/2-carboxy-1,4-naphthoquinone phytyltransferase, chloroplastic OS=Arabidopsis thaliana GN=ABC4 PE=1 SV=2
whole_GLEAN_10016527	PHNS01003683.1	939052_941833	XP_008237282.1/5.8e-139/PREDICTED: 2-carboxy-1,4-naphthoquinone phytyltransferase, chloroplastic [Prunus mume]	sp|Q0WUA3|MENA_ARATH/3.9e-116/2-carboxy-1,4-naphthoquinone phytyltransferase, chloroplastic OS=Arabidopsis thaliana GN=ABC4 PE=1 SV=2
whole_GLEAN_10016528	PHNS01003683.1	950547_951527	XP_010096942.1/7.0e-145/CAX-interacting protein 4 [Morus notabilis] >EXB66519.1 CAX-interacting protein 4 [Morus notabilis]	sp|Q84Y18|CXIP4_ARATH/1.1e-99/CAX-interacting protein 4 OS=Arabidopsis thaliana GN=CXIP4 PE=1 SV=2
whole_GLEAN_10016529	PHNS01003683.1	954953_957214	XP_010096943.1/6.7e-136/Protein vip1 [Morus notabilis] >EXB66520.1 Protein vip1 [Morus notabilis]	sp|Q9LFD5|BPA1_ARATH/1.4e-77/Binding partner of ACD11 1 OS=Arabidopsis thaliana GN=BPA1 PE=1 SV=1
whole_GLEAN_10016530	PHNS01003683.1	962502_964884	XP_010096945.1/1.9e-127/hypothetical protein L484_017760 [Morus notabilis] >EXB66522.1 hypothetical protein L484_017760 [Morus notabilis]	sp|P93654|SYP22_ARATH/4.4e-113/Syntaxin-22 OS=Arabidopsis thaliana GN=SYP22 PE=1 SV=1
whole_GLEAN_10016531	PHNS01003683.1	966036_968450	XP_015897554.1/3.8e-98/PREDICTED: phosphatidylinositol-glycan biosynthesis class X protein [Ziziphus jujuba]	NA
whole_GLEAN_10016532	PHNS01003683.1	969558_974741	XP_021669144.1/7.1e-64/mitochondrial inner membrane protease ATP23 [Hevea brasiliensis]	NA
whole_GLEAN_10016533	PHNS01003683.1	978691_979784	XP_010096950.1/2.2e-26/hypothetical protein L484_017765 [Morus notabilis] >EXB66527.1 hypothetical protein L484_017765 [Morus notabilis]	sp|Q9C613|SAMBA_ARATH/4.3e-22/Protein SAMBA OS=Arabidopsis thaliana GN=SAMBA PE=1 SV=1
whole_GLEAN_10016534	PHNS01003683.1	981005_981985	XP_010096951.1/1.1e-129/Mitogen-activated protein kinase kinase 5 [Morus notabilis] >EXB66528.1 Mitogen-activated protein kinase kinase 5 [Morus notabilis]	sp|Q9LQM8|M2K10_ARATH/9.1e-89/Mitogen-activated protein kinase kinase 10 OS=Arabidopsis thaliana GN=MKK10 PE=1 SV=1
whole_GLEAN_10016535	PHNS01003683.1	984265_986717	XP_010096952.1/9.8e-218/Heat shock factor protein HSF8 [Morus notabilis] >EXB66529.1 Heat shock factor protein HSF8 [Morus notabilis]	sp|P41153|HSF8_SOLPE/1.1e-160/Heat shock factor protein HSF8 OS=Solanum peruvianum GN=HSF8 PE=2 SV=1
whole_GLEAN_10016536	PHNS01003683.1	988436_990579	XP_010096953.1/9.3e-146/Cell cycle checkpoint protein RAD1 [Morus notabilis] >EXB66530.1 Cell cycle checkpoint protein RAD1 [Morus notabilis]	NA
whole_GLEAN_10016537	PHNS01003683.1	991784_996678	XP_015897576.1/4.3e-266/PREDICTED: E3 ubiquitin-protein ligase RNF14-like [Ziziphus jujuba]	sp|P0CE10|DEAHB_ARATH/9.7e-13/ATP-dependent RNA helicase DEAH11, chloroplastic OS=Arabidopsis thaliana GN=At4g01020 PE=3 SV=1
whole_GLEAN_10016538	PHNS01003683.1	1003992_1007064	XP_010096957.1/0.0e+00/Alpha,alpha-trehalose-phosphate synthase [UDP-forming] 5 [Morus notabilis] >EXB66534.1 Alpha,alpha-trehalose-phosphate synthase [UDP-forming] 5 [Morus notabilis]	sp|O23617|TPS5_ARATH/0.0e+00/Alpha,alpha-trehalose-phosphate synthase [UDP-forming] 5 OS=Arabidopsis thaliana GN=TPS5 PE=1 SV=2
whole_GLEAN_10016539	PHNS01003683.1	1012466_1015597	XP_005779881.1/3.8e-173/hypothetical protein EMIHUDRAFT_114639 [Emiliania huxleyi CCMP1516] >EOD27452.1 hypothetical protein EMIHUDRAFT_114639 [Emiliania huxleyi CCMP1516]	sp|P13983|EXTN_TOBAC/1.2e-83/Extensin OS=Nicotiana tabacum GN=HRGPNT3 PE=2 SV=1
whole_GLEAN_10016540	PHNS01003683.1	1020731_1021204	NA	NA
whole_GLEAN_10016541	PHNS01003683.1	1022141_1022791	ABA41400.1/2.2e-54/pherophorin-C2 protein precursor [Chlamydomonas reinhardtii]	sp|Q9FPQ6|GP1_CHLRE/2.3e-48/Vegetative cell wall protein gp1 OS=Chlamydomonas reinhardtii GN=GP1 PE=1 SV=1
whole_GLEAN_10016542	PHNS01003683.1	1027974_1028330	NA	NA
whole_GLEAN_10016543	PHNS01003683.1	1044935_1054902	XP_008238211.1/0.0e+00/PREDICTED: ABC transporter B family member 2-like [Prunus mume]	sp|Q8LPK2|AB2B_ARATH/0.0e+00/ABC transporter B family member 2 OS=Arabidopsis thaliana GN=ABCB2 PE=1 SV=3
whole_GLEAN_10016544	PHNS01003683.1	1062729_1064185	XP_015897505.1/9.5e-92/PREDICTED: transcription factor MYB39-like [Ziziphus jujuba]	sp|Q8GWP0|MYB39_ARATH/3.5e-67/Transcription factor MYB39 OS=Arabidopsis thaliana GN=MYB39 PE=2 SV=1
whole_GLEAN_10016545	PHNS01003683.1	1072589_1073644	XP_010096964.1/4.7e-163/Inositol-tetrakisphosphate 1-kinase 1 [Morus notabilis] >EXB66541.1 Inositol-tetrakisphosphate 1-kinase 1 [Morus notabilis]	sp|Q7XBW0|ITPK5_ORYSJ/2.4e-111/Inositol-tetrakisphosphate 1-kinase 5 OS=Oryza sativa subsp. japonica GN=ITPK5 PE=2 SV=1
whole_GLEAN_10016546	PHNS01003683.1	1085644_1087989	XP_015891693.1/7.8e-116/PREDICTED: uncharacterized membrane protein At4g09580-like [Ziziphus jujuba] >XP_015897526.1 PREDICTED: uncharacterized membrane protein At4g09580-like [Ziziphus jujuba]	sp|Q8L586|Y4958_ARATH/1.9e-90/Uncharacterized membrane protein At4g09580 OS=Arabidopsis thaliana GN=At4g09580 PE=1 SV=1
whole_GLEAN_10016547	PHNS01003683.1	1089895_1091940	XP_010096968.1/2.1e-135/RNA-binding protein 34 [Morus notabilis] >EXB66545.1 RNA-binding protein 34 [Morus notabilis]	NA
